# Supplementary material for: Health and Development of Children Born Moderate and Late Preterm and Early Term at Age 10 in French Birth Cohorts ELFE and EPIPAGE 2
Source: Paediatr Perinat Epidemiol. 2025 Sep 29;40(1):34–52. doi: 10.1111/ppe.70069 (PMC12853227; doi:10.1111/ppe.70069)
Supplement: Supplementary file 1 — Data S1: ppe70069‐sup‐0001‐Supinfo01.zip. [file PPE-40-34-s001.zip]

Archive with 6 entries (6 files):
- Revised Appendix 1 DAG.docx
- Appendix 2 percentage missing.docx
- Appendix 3 List of predictor variables.docx
- Appendix 4 Results of the analyses replicated in the singleton and ELFE subsamples.docx
- Appendix 4 Supplemental tables.docx
- Appendix 5 Table of attrition by gestational age.docx
